# Supplementary material for: Genomic Characterization and Phylogenetic Analysis of HA and NA Genes of Influenza B Virus in Riyadh (2024–2025): Implications for Vaccine Strain Match
Source: Viruses. 2026 Mar 15;18(3):358. doi: 10.3390/v18030358 (PMC13030605; doi:10.3390/v18030358)
Supplement: Supplementary file 1 [file viruses-18-00358-s001.zip]

Archive with 1 entries (1 files):
- viruses-4081582-supplementary.pdf
